# Supplementary material for: An Exploratory Study on the Development of a Pure Dairy Product Emotion Scale (PDPES): A Study of Milk Consumers in China
Source: Foods. 2025 Feb 27;14(5):827. doi: 10.3390/foods14050827 (PMC11898885; doi:10.3390/foods14050827)
Supplement: Supplementary file 1 [file foods-14-00827-s001.zip]

Archive with 1 entries (1 files):
- foods-3469543-supplementary.pdf
